# Supplementary material for: Influence of species and processing parameters on recovery and content of brain tissue-derived extracellular vesicles
Source: J Extracell Vesicles. 2020 Jun 30;9(1):1785746. doi: 10.1080/20013078.2020.1785746 (PMC7480582; doi:10.1080/20013078.2020.1785746)
Supplement: Supplemental Material [file ZJEV_A_1785746_SM2442.zip]

Archive with 8 entries (7 files):
- Supplementary/
- Supplementary/figure legend.docx
- Supplementary/S1.tif
- Supplementary/S2.tif
- Supplementary/S3.tif
- Supplementary/S4.tif
- Supplementary/S5-Human and mouse bdEV size.tif
- Supplementary/S6-EV and cell markers.tif
